# Supplementary material for: Hexamethyldisiloxane Removal from Biogas Using a Fe3O4–Urea-Modified Three-Dimensional Graphene Aerogel
Source: Molecules. 2023 Sep 14;28(18):6622. doi: 10.3390/molecules28186622 (PMC10535819; doi:10.3390/molecules28186622)
Supplement: Supplementary file 1 [file molecules-28-06622-s001.zip]

Archive with 1 entries (1 files):
- molecules-2564927-supplementary.pdf
